# Supplementary material for: RNA quality and protamine gene expression after storage of mouse testes under different conditions
Source: PLoS One. 2024 Nov 21;19(11):e0314013. doi: 10.1371/journal.pone.0314013 (PMC11581210; doi:10.1371/journal.pone.0314013)
Supplement: S1 File — Table 1. Raw data table from the RNA quality analysis of testes and liver samples, preserved in RNAlater® or NAP buffer at -80°C for 24 hours. Table 2. Raw data table from the RNA quality analysis of testes samples, preserved in RNAlater® or NAP buffer at RT, 24 hours (time 0) or 7 days. Table 3. Raw data table from protamine expression analysis of testes samples, preserved in RNAlater® or NAP buffer at RT, 24 hours (time 0) or 7 days. Table 4. Raw data table from protamine ratio, analysis of testes samples, preserved in RNAlater® or NAP buffer at RT, 24 hours (time 0) or 7 days. (XLSX) [file pone.0314013.s012.xlsx]

## Sheet: S12 Table 1
S12 Table 1. Raw data table from the RNA quality analysis of testes and liver samples, preserved in RNAlater® or NAP buffer at -80ºC for 24 hours.
RQI: RNA quality indicator.
Sample	Tissue	Condition	Temperature	Time (days)	A260/280	RQI	28S/18S ratio
1	Testes	RNAlater®	DEEP FREEZER	0	2.09	10	2.73
2	Testes	RNAlater®	DEEP FREEZER	0	2.09	10	2.76
3	Testes	NAP buffer	DEEP FREEZER	0	2.12	10	2.71
4	Testes	NAP buffer	DEEP FREEZER	0	2.08	10	2.15
5	Liver	RNAlater®	DEEP FREEZER	0	2.08	10	2.24
6	Liver	RNAlater®	DEEP FREEZER	0	2.13	10	2.19
7	Liver	NAP buffer	DEEP FREEZER	0	2.13	9.9	2.21
8	Liver	NAP buffer	DEEP FREEZER	0	2.13	9.9	2.29

## Sheet: S12 Table 2
S12 Table 2. Raw data table from the RNA quality analysis of testes samples, preserved in RNAlater® or NAP buffer at RT, 24 hours (time 0) or 7 days.
RT: room temperature; RQI: RNA quality indicator.
Sample	Condition	Temperature	Time (days)	A260/280	RQI	Ratio 28S/18S
1	RNAlater®	RT	0	2.1	9.9	2.46
2	RNAlater®	RT	0	2.11	10	2.14
3	RNAlater®	RT	0	2.06	10	2.33
4	RNAlater®	RT	0	2.07	10	2.29
5	RNAlater®	RT	0	2.06	10	2.16
6	RNAlater®	RT	0	2.01	10	1.9
7	NAP buffer	RT	0	2.04	10	2.76
8	NAP buffer	RT	0	2.11	10	2.48
9	NAP buffer	RT	0	2.08	10	2.3
10	NAP buffer	RT	0	2.07	9.9	2.07
11	NAP buffer	RT	0	2.08	9.9	2.14
12	NAP buffer	RT	0	2.07	10	2.13
13	RNAlater®	RT	7	2.09	10	2.43
14	RNAlater®	RT	7	2.12	10	2.1
15	RNAlater®	RT	7	2	9.1	1.12
16	RNAlater®	RT	7	2.08	9.4	1.3
17	RNAlater®	RT	7	2.03	9.5	1.42
18	RNAlater®	RT	7	2.03	9.6	1.51
19	NAP buffer	RT	7	2.09	10	2.3
20	NAP buffer	RT	7	2.13	10	1.91
21	NAP buffer	RT	7	2.03	10	1.95
22	NAP buffer	RT	7	2.03	9.1	2.28
23	NAP buffer	RT	7	2.11	9.9	1.9
24	NAP buffer	RT	7	2.06	9.2	1.2

## Sheet: S12 Table 3 
S12 Table 3. Raw data table from protamine expression analysis of testes samples, preserved in RNAlater® or NAP buffer at RT, 24 hours (time 0) or 7 days.
RT: room temperature; "•": no data.
Sample	Time (days)	Condition	Temperature	Prm1 expression	Prm2 expression
1	0	RNAlater®	RT	10.97	8.88
2	0	RNAlater®	RT	10.13	8.76
3	0	RNAlater®	RT	3.18	2.47
4	0	RNAlater®	RT	2.58	2.04
5	0	RNAlater®	RT	2.57	2.15
6	0	RNAlater®	RT	4.97	4.74
7	7	RNAlater®	RT	9.97	7.68
8	7	RNAlater®	RT	9.52	7.59
9	7	RNAlater®	RT	7.94	5.12
10	7	RNAlater®	RT	6.34	5.6
11	7	RNAlater®	RT	4.86	4.36
12	7	RNAlater®	RT	6.29	5.47
13	0	NAP buffer	RT	10.59	8.57
14	0	NAP buffer	RT	10.35	8.89
15	0	NAP buffer	RT	5.12	3.07
16	0	NAP buffer	RT	3.72	2.49
17	0	NAP buffer	RT	3.31	2.62
18	0	NAP buffer	RT	3.42	•
19	7	NAP buffer	RT	8.1	6.53
20	7	NAP buffer	RT	9.38	8.57
21	7	NAP buffer	RT	6.19	4.93
22	7	NAP buffer	RT	4.1	2.95
23	7	NAP buffer	RT	3.11	2.44
24	7	NAP buffer	RT	3.11	2.4

## Sheet: S12 Table 4
S12 Table 4. Raw data table from protamine ratio, analysis of testes samples, preserved in RNAlater® or NAP buffer at RT, 24 hours (time 0) or 7 days.
RT: room temperature; "•": no data
Sample	Condition	Temperature	Time (days)	Prm1/Prm2 ratio
1	RNAlater®	RT	0	1.24
2	RNAlater®	RT	0	1.16
3	RNAlater®	RT	0	1.28
4	RNAlater®	RT	0	1.26
5	RNAlater®	RT	0	1.19
6	RNAlater®	RT	0	1.19
7	RNAlater®	RT	7	1.3
8	RNAlater®	RT	7	1.25
9	RNAlater®	RT	7	1.01
10	RNAlater®	RT	7	1.13
11	RNAlater®	RT	7	1.11
12	RNAlater®	RT	7	1.15
13	NAP buffer	RT	0	1.24
14	NAP buffer	RT	0	1.16
15	NAP buffer	RT	0	1.66
16	NAP buffer	RT	0	1.49
17	NAP buffer	RT	0	1.26
18	NAP buffer	RT	0	•
19	NAP buffer	RT	7	1.24
20	NAP buffer	RT	7	1.09
21	NAP buffer	RT	7	1.26
22	NAP buffer	RT	7	1.39
23	NAP buffer	RT	7	1.28
24	NAP buffer	RT	7	1.29
