# Supplementary material for: RNA quality and protamine gene expression after storage of mouse testes under different conditions
Source: PLoS One. 2024 Nov 21;19(11):e0314013. doi: 10.1371/journal.pone.0314013 (PMC11581210; doi:10.1371/journal.pone.0314013)
Supplement: S2 File — Table 1. Raw data table from the RNA quality analysis of testes samples, preserved in RNAlater® at different temperatures for up to 365 days. Table 2. Raw data table from the protamine expression analysis of testes samples, preserved in RNAlater® at different temperatures for up to 365 days. Table 3. Raw data table from the protamine ratio analysis of testes samples, preserved in RNAlater® at different temperatures for up to 365 days. Table 4. Raw data table from the RNA quality analysis of testes samples, stored at -80°C without or with removal of RNAlater®. Table 5. Raw data table from the protamine expression analysis of testes samples, stored at -80°C without or with removal of RNAlater®. (XLSX) [file pone.0314013.s013.xlsx]

## Sheet: S13 Table 1
S13 Table 1. Raw data table from the RNA quality analysis of testes samples, preserved in RNAlater® at different temperatures for up to 365 days.
RT: room temperature; RQI RNA quality indicator; "•": no data.
Sample	Condition	Temperature	Time (days)	A260/280	RQI	Ratio 28S/18S
1	RNAlater®	RT	0	2.09	10	2.42
2	RNAlater®	RT	0	2.1	10	1.77
3	RNAlater®	RT	0	2.06	10	2.42
4	RNAlater®	RT	0	2.12	10	2.31
5	RNAlater®	RT	0	2.13	10	2.68
6	RNAlater®	RT	0	2.07	10	2.89
7	RNAlater®	RT	0	2.15	10	2.43
8	RNAlater®	RT	0	2.15	9.9	2.35
9	RNAlater®	RT	0	2.11	9.9	2.42
10	RNAlater®	RT	7	1.94	9.7	1.35
11	RNAlater®	RT	7	2.07	9.5	1.33
12	RNAlater®	RT	7	2.1	9.8	1.61
13	RNAlater®	RT	7	2.82	9.7	•
14	RNAlater®	RT	7	2.27	9.7	•
15	RNAlater®	RT	7	2.69	9.8	•
16	RNAlater®	RT	30	2.36	8.4	1.09
17	RNAlater®	RT	30	1.97	8.4	1.51
18	RNAlater®	RT	30	2.42	8.4	•
19	RNAlater®	RT	30	2.06	2.7	•
20	RNAlater®	RT	30	2.15	2.7	•
21	RNAlater®	RT	30	1.67	2.7	•
22	RNAlater®	RT	90	2.19	0	1.3
23	RNAlater®	RT	90	2.15	9.2	1.58
24	RNAlater®	RT	90	2.06	6.8	0.48
25	RNAlater®	RT	365	1.98	8.5	0.52
26	RNAlater®	RT	365	2.1	0	0.18
27	RNAlater®	RT	365	2	3.6	1
28	RNAlater®	FRIDGE	0	2.1	10	2.37
29	RNAlater®	FRIDGE	0	2.06	10	2.21
30	RNAlater®	FRIDGE	0	2.17	10	2.31
31	RNAlater®	FRIDGE	0	2.12	10	2.58
32	RNAlater®	FRIDGE	0	2.12	10	2.65
33	RNAlater®	FRIDGE	0	2.19	9.7	2.65
34	RNAlater®	FRIDGE	0	2.11	10	2.82
35	RNAlater®	FRIDGE	0	2.17	10	2.27
36	RNAlater®	FRIDGE	0	2.18	10	3.1
37	RNAlater®	FRIDGE	7	2.13	9.7	2.51
38	RNAlater®	FRIDGE	7	2.2	10	2.33
39	RNAlater®	FRIDGE	7	2.07	9.9	2.49
40	RNAlater®	FRIDGE	7	2.18	9.9	2.03
41	RNAlater®	FRIDGE	7	2.16	10	2.6
42	RNAlater®	FRIDGE	7	2.14	10	2.28
43	RNAlater®	FRIDGE	30	•	•	•
44	RNAlater®	FRIDGE	30	1.84	•	•
45	RNAlater®	FRIDGE	30	1.97	8.8	1.45
46	RNAlater®	FRIDGE	30	1.91	•	•
47	RNAlater®	FRIDGE	30	1.83	9.5	3.7
48	RNAlater®	FRIDGE	30	1.92	7.6	2.65
49	RNAlater®	FRIDGE	90	2.1	9.9	1.72
50	RNAlater®	FRIDGE	90	2.15	10	2.38
51	RNAlater®	FRIDGE	90	2.09	8.1	2.61
52	RNAlater®	FRIDGE	365	2.05	9.6	1.4
53	RNAlater®	FRIDGE	365	2.07	9.1	1.03
54	RNAlater®	FRIDGE	365	2.08	9.6	1.3
55	RNAlater®	FREEZER	0	2.13	10	2.5
56	RNAlater®	FREEZER	0	2.12	10	2.19
57	RNAlater®	FREEZER	0	2.06	10	2.41
58	RNAlater®	FREEZER	0	2.14	10	2.24
59	RNAlater®	FREEZER	0	2.16	10	2.32
60	RNAlater®	FREEZER	0	2.15	10	2.16
61	RNAlater®	FREEZER	0	2.17	10	2.78
62	RNAlater®	FREEZER	0	1.94	10	2.89
63	RNAlater®	FREEZER	0	2.11	10	2.91
64	RNAlater®	FREEZER	7	2.07	10	1.86
65	RNAlater®	FREEZER	7	4.27	•	•
66	RNAlater®	FREEZER	7	2.2	9.5	2.04
67	RNAlater®	FREEZER	7	2.25	9.7	1.88
68	RNAlater®	FREEZER	7	2.19	•	•
69	RNAlater®	FREEZER	7	2.21	9.6	2.68
70	RNAlater®	FREEZER	30	2.46	5.6	3.08
71	RNAlater®	FREEZER	30	1.84	8.5	5.48
72	RNAlater®	FREEZER	30	1.98	10	2.17
73	RNAlater®	FREEZER	30	1.42	•	•
74	RNAlater®	FREEZER	30	2.02	9.8	3.25
75	RNAlater®	FREEZER	30	1.92	10	2.68
76	RNAlater®	FREEZER	90	2.1	10	2.58
77	RNAlater®	FREEZER	90	2.11	10	2.04
78	RNAlater®	FREEZER	90	2.07	10	2.18
79	RNAlater®	FREEZER	365	2.07	10	1.98
80	RNAlater®	FREEZER	365	2.03	9.9	1.66
81	RNAlater®	FREEZER	365	2.1	10	2.14
82	RNAlater®	DEEP FREEZER	0	2.11	10	2.36
83	RNAlater®	DEEP FREEZER	0	2.13	10	2.31
84	RNAlater®	DEEP FREEZER	0	2.14	10	2.25
85	RNAlater®	DEEP FREEZER	0	2.13	10	2.44
86	RNAlater®	DEEP FREEZER	0	2.14	•	•
87	RNAlater®	DEEP FREEZER	0	2.1	10	2.52
88	RNAlater®	DEEP FREEZER	0	2.13	10	2.61
89	RNAlater®	DEEP FREEZER	0	2.11	10	3.08
90	RNAlater®	DEEP FREEZER	0	2.14	10	2.83
91	RNAlater®	DEEP FREEZER	7	2.36	•	•
92	RNAlater®	DEEP FREEZER	7	2.42	•	•
93	RNAlater®	DEEP FREEZER	7	2.09	•	•
94	RNAlater®	DEEP FREEZER	7	2.47	•	•
95	RNAlater®	DEEP FREEZER	7	2.13	9.8	2.12
96	RNAlater®	DEEP FREEZER	7	2.11	9.8	2.25
97	RNAlater®	DEEP FREEZER	30	1.97	6.2	2.75
98	RNAlater®	DEEP FREEZER	30	2.12	•	•
99	RNAlater®	DEEP FREEZER	30	2.13	8.1	5.27
100	RNAlater®	DEEP FREEZER	30	2.1	•	•
101	RNAlater®	DEEP FREEZER	30	2.02	9.3	6.2
102	RNAlater®	DEEP FREEZER	30	1.85	•	•
103	RNAlater®	DEEP FREEZER	90	2.1	10	2.12
104	RNAlater®	DEEP FREEZER	90	2.1	7.9	1.97
105	RNAlater®	DEEP FREEZER	90	2.12	10	2.33
106	RNAlater®	DEEP FREEZER	365	2.01	10	1.76
107	RNAlater®	DEEP FREEZER	365	2.05	10	2.23
108	RNAlater®	DEEP FREEZER	365	2.07	10	1.78

## Sheet: S13 Table 2
S13 Table 2. Raw data table from the protamine expression analysis of testes samples, preserved in RNAlater® at different temperatures for up to 365 days.
RT: room temperature; "•": no data.
Sample	Temperature	Time (days)	Prm1 expression	Prm2 expression
1	RT	0	9.84	7.93
2	RT	0	7.75	5.38
3	RT	0	11.25	9.03
4	RT	0	1.22	•
5	RT	0	1.15	•
6	RT	0	3.9	2.88
7	RT	0	7.36	6.24
8	RT	0	4.06	2.95
9	RT	0	3.85	3.83
10	RT	7	3.71	4.06
11	RT	7	5.95	5.14
12	RT	7	4.96	4.41
13	RT	7	7.01	5.98
14	RT	7	4.9	4.25
15	RT	7	4.19	3.32
16	RT	30	3.84	•
17	RT	30	3.27	2.38
18	RT	30	3.99	3.2
19	RT	30	5.17	4.49
20	RT	30	2.67	2.3
21	RT	30	4.55	2.98
22	RT	90	11.6	9.44
23	RT	90	9.19	7.41
24	RT	90	6.15	4.17
25	RT	365	14.89	14.07
26	RT	365	12.96	12.75
27	RT	365	11.1	11.14
28	FRIDGE	0	10.01	8.2
29	FRIDGE	0	10.05	8.08
30	FRIDGE	0	11.51	9.7
31	FRIDGE	0	4.25	3.12
32	FRIDGE	0	•	•
33	FRIDGE	0	4.93	4.52
34	FRIDGE	0	4.67	4.42
35	FRIDGE	0	5.72	4.35
36	FRIDGE	0	•	•
37	FRIDGE	7	4.08	3.51
38	FRIDGE	7	5.26	5.37
39	FRIDGE	7	3.88	2.75
40	FRIDGE	7	4.72	4.05
41	FRIDGE	7	4.26	3.75
42	FRIDGE	7	5.22	4.37
43	FRIDGE	30	3.86	2.07
44	FRIDGE	30	•	1.16
45	FRIDGE	30	5.94	4.73
46	FRIDGE	30	4.66	4.43
47	FRIDGE	30	2.73	2.54
48	FRIDGE	30	2.25	0.76
49	FRIDGE	90	11.44	9.51
50	FRIDGE	90	8.64	6.78
51	FRIDGE	90	7.71	5.83
52	FRIDGE	365	8.12	12.13
53	FRIDGE	365	8.45	6.83
54	FRIDGE	365	7.47	6.89
55	FREEZER	0	10.93	9.12
56	FREEZER	0	10.16	8.35
57	FREEZER	0	11.85	9.93
58	FREEZER	0	4.62	3.65
59	FREEZER	0	2.49	1.81
60	FREEZER	0	4.11	3.15
61	FREEZER	0	5.17	4.85
62	FREEZER	0	1.96	1.34
63	FREEZER	0	•	•
64	FREEZER	7	3.27	2.51
65	FREEZER	7	4.02	3.25
66	FREEZER	7	•	•
67	FREEZER	7	4.13	5.03
68	FREEZER	7	0.58	2.77
69	FREEZER	7	•	•
70	FREEZER	30	4.19	3.24
71	FREEZER	30	1.62	0.69
72	FREEZER	30	•	•
73	FREEZER	30	•	•
74	FREEZER	30	1.94	1.24
75	FREEZER	30	1.3	•
76	FREEZER	90	6.04	4.16
77	FREEZER	90	8.41	6.25
78	FREEZER	90	6.14	4.36
79	FREEZER	365	5.75	6.48
80	FREEZER	365	4.96	5.62
81	FREEZER	365	4.78	4.58
82	DEEP FREEZER	0	10.67	8.55
83	DEEP FREEZER	0	10.33	7.97
84	DEEP FREEZER	0	10.47	8.6
85	DEEP FREEZER	0	6.13	4.07
86	DEEP FREEZER	0	1.04	0.84
87	DEEP FREEZER	0	1.36	0.47
88	DEEP FREEZER	0	6.5	5.38
89	DEEP FREEZER	0	0.95	•
90	DEEP FREEZER	0	•	•
91	DEEP FREEZER	7	•	•
92	DEEP FREEZER	7	2.57	1.81
93	DEEP FREEZER	7	2.73	1.45
94	DEEP FREEZER	7	4.24	4.17
95	DEEP FREEZER	7	•	•
96	DEEP FREEZER	7	14.08	•
97	DEEP FREEZER	30	1.58	0.96
98	DEEP FREEZER	30	2.7	1.66
99	DEEP FREEZER	30	1.47	0.42
100	DEEP FREEZER	30	•	1.38
101	DEEP FREEZER	30	•	1.22
102	DEEP FREEZER	30	•	•
103	DEEP FREEZER	90	5.14	3.3
104	DEEP FREEZER	90	7.13	5.26
105	DEEP FREEZER	90	6.62	5.11
106	DEEP FREEZER	365	5.04	4.09
107	DEEP FREEZER	365	3.65	3.12
108	DEEP FREEZER	365	5.51	4.76

## Sheet: S13 Table 3
S13 Table 3. Raw data table from the protamine ratio analysis of testes samples, preserved in RNAlater® at different temperatures for up to 365 days.
RT: room temperature; "•": no data.
Sample	Condition	Temperature	Time (days)	Prm1/Prm2 ratio
1	RNAlater®	RT	0	1.24
2	RNAlater®	RT	0	1.44
3	RNAlater®	RT	0	1.25
4	RNAlater®	RT	0	2.29
5	RNAlater®	RT	0	•
6	RNAlater®	RT	0	1.35
7	RNAlater®	RT	0	1.18
8	RNAlater®	RT	0	1.37
9	RNAlater®	RT	0	1
10	RNAlater®	RT	7	0.91
11	RNAlater®	RT	7	1.16
12	RNAlater®	RT	7	1.24
13	RNAlater®	RT	7	1.17
14	RNAlater®	RT	7	1.56
15	RNAlater®	RT	7	1.26
16	RNAlater®	RT	30	•
17	RNAlater®	RT	30	1.38
18	RNAlater®	RT	30	1.25
19	RNAlater®	RT	30	1.15
20	RNAlater®	RT	30	1.16
21	RNAlater®	RT	30	1.52
22	RNAlater®	RT	90	1.23
23	RNAlater®	RT	90	1.24
24	RNAlater®	RT	90	1.47
25	RNAlater®	RT	365	1.06
26	RNAlater®	RT	365	1.02
27	RNAlater®	RT	365	1
28	RNAlater®	FRIDGE	0	1.23
29	RNAlater®	FRIDGE	0	1.24
30	RNAlater®	FRIDGE	0	1.19
31	RNAlater®	FRIDGE	0	1.36
32	RNAlater®	FRIDGE	0	•
33	RNAlater®	FRIDGE	0	1.22
34	RNAlater®	FRIDGE	0	1.06
35	RNAlater®	FRIDGE	0	1.32
36	RNAlater®	FRIDGE	0	•
37	RNAlater®	FRIDGE	7	1.16
38	RNAlater®	FRIDGE	7	0.97
39	RNAlater®	FRIDGE	7	1.21
40	RNAlater®	FRIDGE	7	1.16
41	RNAlater®	FRIDGE	7	1.14
42	RNAlater®	FRIDGE	7	1.2
43	RNAlater®	FRIDGE	30	1.86
44	RNAlater®	FRIDGE	30	•
45	RNAlater®	FRIDGE	30	1.25
46	RNAlater®	FRIDGE	30	1.05
47	RNAlater®	FRIDGE	30	1.21
48	RNAlater®	FRIDGE	30	•
49	RNAlater®	FRIDGE	90	1.2
50	RNAlater®	FRIDGE	90	1.27
51	RNAlater®	FRIDGE	90	1.32
52	RNAlater®	FRIDGE	365	0.67
53	RNAlater®	FRIDGE	365	1.24
54	RNAlater®	FRIDGE	365	1.08
55	RNAlater®	FREEZER	0	1.2
56	RNAlater®	FREEZER	0	1.22
57	RNAlater®	FREEZER	0	1.19
58	RNAlater®	FREEZER	0	1.26
59	RNAlater®	FREEZER	0	1.38
60	RNAlater®	FREEZER	0	1.31
61	RNAlater®	FREEZER	0	1.06
62	RNAlater®	FREEZER	0	1.17
63	RNAlater®	FREEZER	0	0.94
64	RNAlater®	FREEZER	7	1.3
65	RNAlater®	FREEZER	7	1.24
66	RNAlater®	FREEZER	7	•
67	RNAlater®	FREEZER	7	0.82
68	RNAlater®	FREEZER	7	•
69	RNAlater®	FREEZER	7	0.78
70	RNAlater®	FREEZER	30	1.26
71	RNAlater®	FREEZER	30	•
72	RNAlater®	FREEZER	30	•
73	RNAlater®	FREEZER	30	2.04
74	RNAlater®	FREEZER	30	1.56
75	RNAlater®	FREEZER	30	•
76	RNAlater®	FREEZER	90	1.45
77	RNAlater®	FREEZER	90	1.34
78	RNAlater®	FREEZER	90	1.41
79	RNAlater®	FREEZER	365	0.89
80	RNAlater®	FREEZER	365	0.88
81	RNAlater®	FREEZER	365	1.04
82	RNAlater®	DEEP FREEZER	0	1.25
83	RNAlater®	DEEP FREEZER	0	1.3
84	RNAlater®	DEEP FREEZER	0	1.22
85	RNAlater®	DEEP FREEZER	0	1.5
86	RNAlater®	DEEP FREEZER	0	1.24
87	RNAlater®	DEEP FREEZER	0	•
88	RNAlater®	DEEP FREEZER	0	1.21
89	RNAlater®	DEEP FREEZER	0	•
90	RNAlater®	DEEP FREEZER	0	1.01
91	RNAlater®	DEEP FREEZER	7	•
92	RNAlater®	DEEP FREEZER	7	1.42
93	RNAlater®	DEEP FREEZER	7	1.88
94	RNAlater®	DEEP FREEZER	7	1.02
95	RNAlater®	DEEP FREEZER	7	0.75
96	RNAlater®	DEEP FREEZER	7	•
97	RNAlater®	DEEP FREEZER	30	1.66
98	RNAlater®	DEEP FREEZER	30	1.62
99	RNAlater®	DEEP FREEZER	30	•
100	RNAlater®	DEEP FREEZER	30	0.54
101	RNAlater®	DEEP FREEZER	30	0.71
102	RNAlater®	DEEP FREEZER	30	•
103	RNAlater®	DEEP FREEZER	90	1.56
104	RNAlater®	DEEP FREEZER	90	1.36
105	RNAlater®	DEEP FREEZER	90	1.3
106	RNAlater®	DEEP FREEZER	365	1.23
107	RNAlater®	DEEP FREEZER	365	1.17
108	RNAlater®	DEEP FREEZER	365	1.16

## Sheet: S13 Table 4
S13 Table 4. Raw data table from the RNA quality analysis of testes samples, stored at -80ºC without or with removal of RNAlater®.
RQI: RNA quality indicator.
Sample	Condition	Time (days)	Temperature	A260/280	RQI	Ratio 28S/18S
1	RNAlater®	0	DEEP FREEZER	2.09	10	2.73
2	RNAlater®	0	DEEP FREEZER	2.09	10	2.33
3	RNAlater®	0	OVERNIGHT 4°C	2.09	10	2.77
4	RNAlater®	0	OVERNIGHT 4°C	2.08	10	2.15
5	RNAlater®	7	DEEP FREEZER	2.1	10	2.64
6	RNAlater®	7	DEEP FREEZER	2.09	10	2.24
7	RNAlater®	7	OVERNIGHT 4°C	2.07	10	2.35
8	RNAlater®	7	OVERNIGHT 4°C	2.09	10	2.42
9	RNAlater®	30	DEEP FREEZER	2.09	10	2.73
10	RNAlater®	30	DEEP FREEZER	2.09	10	2.45
11	RNAlater®	30	OVERNIGHT 4°C	2.1	10	2.47
12	RNAlater®	30	OVERNIGHT 4°C	2.08	10	2.29

## Sheet: S13 Table 5
S13 Table 5. Raw data table from the protamine expression analysis of testes samples, stored at -80ºC without or with removal of RNAlater®.
Sample	Time (days)	Temperature	Prm1 expression	Prm2 expression	Prm1/Prm2 ratio
1	0	DEEP FREEZER	7.67	6.53	1.18
2	0	DEEP FREEZER	7.7	6.59	1.17
3	0	OVERNIGHT 4°C	6.17	4.86	1.27
4	0	OVERNIGHT 4°C	8.09	6.87	1.18
5	7	DEEP FREEZER	7.21	5.85	1.23
6	7	DEEP FREEZER	8.49	7.04	1.21
7	7	OVERNIGHT 4°C	8.79	7.46	1.18
8	7	OVERNIGHT 4°C	9.51	7.81	1.22
9	30	DEEP FREEZER	8.45	6.94	1.22
10	30	DEEP FREEZER	8.43	6.33	1.33
11	30	OVERNIGHT 4°C	7.55	5.66	1.33
12	30	OVERNIGHT 4°C	7.17	6.66	1.08
