# Supplementary material for: RNA quality and protamine gene expression after storage of mouse testes under different conditions
Source: PLoS One. 2024 Nov 21;19(11):e0314013. doi: 10.1371/journal.pone.0314013 (PMC11581210; doi:10.1371/journal.pone.0314013)
Supplement: S3 File — Table 1. Raw data table from the RNA quality analysis of testes samples snap-frozen and stored at -80°C or in LN2 for up to 365 days. Table 2. Raw data table from the protamine expression analysis of testes samples snap-frozen and stored at -80°C or in LN2 for up to 365 days. (XLSX) [file pone.0314013.s014.xlsx]

## Sheet: S14 Table 1
S14 Table 1. Raw data table from the RNA quality analysis of testes samples snap-frozen and stored at -80°C or in LN2 for up to 365 days.
LN2: liquid nitrogen; RQI: RNA quality indicator.
Sample	Time (days)	Temperature	A260/280	RQI	Ratio 28S/18S
1	0	Snap-freezing (-80°C)	2.1	10	2.05
2	0	Snap-freezing (-80°C)	2.12	10	2.18
3	0	Snap-freezing (LN2)	2.15	10	2.18
4	0	Snap-freezing (LN2)	2.1	10	1.96
5	90	Snap-freezing (-80°C)	2.07	10	1.95
6	90	Snap-freezing (-80°C)	2.06	9.9	1.7
7	90	Snap-freezing (LN2)	2.07	10	2.05
8	90	Snap-freezing (LN2)	2.08	10	1.88
9	365	Snap-freezing (-80°C)	2.1	9.9	1.69
10	365	Snap-freezing (-80°C)	2.22	9.5	1.92
11	365	Snap-freezing (LN2)	2.04	10	1.53
12	365	Snap-freezing (LN2)	2.09	10	2.24

## Sheet: S14 Table 2
S14 Table 2. Raw data table from the protamine expression analysis of testes samples snap-frozen and stored at -80°C or in LN2 for up to 365 days.
Sample	Time (days)	Temperature	Prm1 expression	Prm2 expression	Prm1/Prm2 ratio
1	0	Snap-freezing (-80°C)	9.91	8.09	1.22
2	0	Snap-freezing (-80°C)	11.35	9.85	1.15
3	0	Snap-freezing (LN2)	9.51	8.13	1.17
4	0	Snap-freezing (LN2)	9.8	7.96	1.23
5	90	Snap-freezing (-80°C)	7.98	5.95	1.34
6	90	Snap-freezing (-80°C)	9.03	7.37	1.23
7	90	Snap-freezing (LN2)	9.48	7.5	1.25
8	90	Snap-freezing (LN2)	9.03	7.37	1.23
10	365	Snap-freezing (-80°C)	6.44	5.34	1.21
11	365	Snap-freezing (-80°C)	3.96	3.77	1.05
12	365	Snap-freezing (LN2)	6.04	4.9	1.21
13	365	Snap-freezing (LN2)	5.05	3.57	1.41
